# Supplementary material for: Akkermansia muciniphila improving depression-like behaviors by regulating glycerophospholipid metabolism in gut-brain axis
Source: Front Pharmacol. 2026 Apr 1;17:1790866. doi: 10.3389/fphar.2026.1790866 (PMC13080252; doi:10.3389/fphar.2026.1790866)
Supplement: Supplementary file 1 [file Supplementaryfile1.xlsx]

## Sheet: Table S1
Species name	Mean	LDA value	P_value
s__Akkermansia_muciniphila	5.38354	5.02816	0.047628
s__unclassified_g__Streptococcus	3.3077	4.72936	0.0122554
s__Porphyromonadaceae_bacterium_UBA7139	5.16284	4.56281	0.0288281
s__Clostridium_merdae	3.13663	4.55896	0.0170996
s__Lactobacillus_taiwanensis	4.75491	4.40688	0.00582085
s__Marvinbryantia_formatexigens	4.49514	4.18503	0.0407087

## Sheet: Table S2
Metabolite	VIP	P_value		First Category	Second Category	Pathway Description	Pathway_ID	Enrich Factor	Ratio_in_study	Ratio_in_pop	P_value
Tuberculostearic Acid	2.23928	0.002586		Environmental Information Processing	Membrane transport	ABC transporters	map02010	0.028985507246377	4/15	138/6572	0.0002122
Isopropylidenylacetyl-Marmesin	2.10703	0.004975		Organismal Systems	Digestive system	Vitamin digestion and absorption	map04977	0.047619047619048	2/15	42/6572	0.003972
Vitamin E	2.07366	0.004206		Drug Development	Structure-based classification	Prostaglandins	map07035	0.5	1/15	2/6572	0.00456
Cynaropicrin	2.01727	0.005652		Metabolism	Lipid metabolism	Glycerophospholipid metabolism	map00564	0.03448275862069	2/15	58/6572	0.007466
Cer[As](D38:1)	1.99071	0.005325		Metabolism	Global and overview maps	Nucleotide metabolism	map01232	0.03448275862069	2/15	58/6572	0.007466
Hexanoic Acid	1.98044	0.00582		Metabolism	Amino acid metabolism	Arginine and proline metabolism	map00330	0.028169014084507	2/15	71/6572	0.01103
Zeaxanthin	1.97366	0.007649		Drug Development	Structure-based classification	Eicosanoids	map07034	0.14285714285714	1/15	7/6572	0.01588
Guanosine	1.94505	0.01047		Organismal Systems	Digestive system	Bile secretion	map04976	0.020618556701031	2/15	97/6572	0.01998
Fahfa(18:0/18:0)	1.93751	0.01456		Metabolism	Nucleotide metabolism	Purine metabolism	map00230	0.01980198019802	2/15	101/6572	0.02156
Pristimerin	1.86817	0.01848		Organismal Systems	Digestive system	Cholesterol metabolism	map04979	0.1	1/15	10/6572	0.02261
Methyl 10-Gingerol	1.85853	0.01717		Genetic Information Processing	Folding, sorting and degradation	Sulfur relay system	map04122	0.090909090909091	1/15	11/6572	0.02484
3-[(4-Methylphenyl)Sulfonylamino]-4-(4-Pyridin-2-Ylpiperazin-1-Yl)Benzoic Acid	1.84116	0.01645		Organismal Systems	Sensory system	Phototransduction - fly	map04745	0.090909090909091	1/15	11/6572	0.02484
Lipoyllysine	1.83717	0.01526		Organismal Systems	Endocrine system	Oxytocin signaling pathway	map04921	0.083333333333333	1/15	12/6572	0.02707
Liquidambaric Lactone	1.81625	0.02902		Organismal Systems	Immune system	Platelet activation	map04611	0.071428571428571	1/15	14/6572	0.03151
Agavoside B	1.81047	0.00734		Metabolism	Chemical structure transformation maps	Biosynthesis of plant secondary metabolites	map01060	0.014184397163121	2/15	141/6572	0.03998
Gibberellin A34-Catabolite	1.80087	0.02508		Metabolism	Biosynthesis of other secondary metabolites	Prodigiosin biosynthesis	map00333	0.055555555555556	1/15	18/6572	0.04035
Pgh2	1.79072	0.004891		Organismal Systems	Nervous system	Retrograde endocannabinoid signaling	map04723	0.052631578947368	1/15	19/6572	0.04254
Fahfa(20:4/18:1)	1.79031	0.02713		Cellular Processes	Transport and catabolism	Efferocytosis	map04148	0.047619047619048	1/15	21/6572	0.04692
Fahfa(18:1/20:3)	1.78676	0.03406
Stearic Acid	1.7713	0.04585
Artelinate	1.75886	0.01382
Homodolicholide	1.7572	0.03059
Hex2Cer(24:4_2O)	1.72031	0.03275
Cholyltyrosine	1.70631	0.02548
Mg(18:1(9Z)/0:0/0:0)	1.7061	0.04636
Digoxin	1.69982	0.0318
Cdp-Dg(Pgf2Alpha/20:3(5Z,8Z,11Z))	1.69668	0.02508
Sarar	1.68812	0.03648
Cer(29:2_3O/13:0_(2Oh))	1.68022	0.01086
Pi(Pgf2Alpha/22:6(4Z,7Z,10Z,13Z,16Z,19Z))	1.67735	0.01423
Hex2Cer(26:4_2O)	1.67733	0.04135
Cucurbitacin I	1.66815	0.01989
Shexcer(27:0_3O)	1.65857	0.03258
Lotrafiban	1.65223	0.01936
Eltenac	1.64743	0.03462
Pg(44:10)	1.64508	0.0215
Pi(6 Keto-Pgf1Alpha/20:4(5Z,8Z,11Z,14Z))	1.62458	0.04253
Inosine	1.62274	0.03636
L-Quinate	1.60957	0.04585
N-Acetyl-S-Geranylgeranyl-L-Cysteine	1.60666	0.03869
(+/-)-11,12-Dihydroxy-5Z,8Z,14Z,17Z-Eicosatetraenoic Acid	1.6036	0.04847
1B,3A,7B-Trihydroxy-5B-Cholanoic Acid	1.59368	0.03059
Asebotoxin	1.59162	0.03971
Dodecanoic Acid	1.58659	0.04176
Isosakuranin	1.56895	0.02959
7-Ketodeoxycholic Acid	1.55849	0.04914
Thiamine	1.54744	0.02963
2,8-Quinolinediol	1.53001	0.033
Cefprozil	1.52512	0.01275
Ethisterone	1.50936	0.04885
6-Deoxodolichosterone	1.50139	0.04473
1-Pyrroline-5-Carboxylic Acid	1.50135	0.02713
3,5-Dihydroxydodecanoylcarnitine	1.49279	0.02184
Vignatic Acid A	1.47713	0.03971
Hexcer(39:5_3O(Fa)	1.46131	0.0409
(6Z,8Z)-Hexadeca-6,8-Dienedioylcarnitine	1.4518	0.04343
27-Hydroxycholesterol	1.45095	0.04526
Lysopc(12:0)	1.44351	0.02324
Homoveratric Acid	1.43275	0.04834
Lysope(15:0/0:0)	1.40011	0.04228
Cer[Ap](T38:0)	1.39089	0.02683
Enterolactone 3''-Sulfate	1.37967	0.03671
Kinetensin 1-3	1.37795	0.0125
Sarcodon Scabrosus Depsipeptide	1.35814	0.04636
Arabinosylhypoxanthine	1.3497	0.02683
Pe(Pgf1Alpha/20:1(11Z))	1.34446	0.04784
Dykddddk Peptide	1.30322	0.03388
8,11-Eicosadiynoic Acid	1.30075	0.03059
(5R)-5-Hydroxy-1-(4-Hydroxy-3-Methoxyphenyl)Dodecan-3-One	1.29184	0.04473
Cer[Ns](D36:1)	1.26769	0.02866
(24E)-15Alpha-Acetoxy-3Alpha-Hydroxy-23-Oxo-7,9(11),24-Lanostatrien-26-Oic Acid	1.26347	0.02934
Alpha-Linolenoyl Ethanolamide	1.25649	0.04636
Palbociclib	1.25036	0.03222
Dihydro-5-Pentyl-2(3H)-Furanone	1.24469	0.04176
Pi(6 Keto-Pgf1Alpha/20:2(11Z,14Z))	1.19948	0.02902
Spermidine	1.08379	0.04015

## Sheet: Table S3
Metabolite	VIP	P_value		First Category	Second Category	Pathway Description	Pathway_ID	Enrich Factor	Ratio_in_study	Ratio_in_pop	P_value
Guavenoic Acid	3.16949	0.01673		Organismal Systems	Endocrine system	Parathyroid hormone synthesis, secretion and action	map04928	0.18181818181818	2/11	11/4590	0.0002839
Chromosaponin I	3.12416	0.02516		Metabolism	Lipid metabolism	Biosynthesis of unsaturated fatty acids	map01040	0.040540540540541	3/11	74/4590	0.000605
Calcidiol	2.8656	0.003831		Metabolism	Lipid metabolism	Glycerophospholipid metabolism	map00564	0.045454545454545	2/11	44/4590	0.004676
Ala Phe His Lys	2.86078	0.03258		Human Diseases	Infectious disease: bacterial	Tuberculosis	map05152	0.1	1/11	10/4590	0.02373
Trifluoroacetyl-L-Lysyl-L-Alaninanilide	2.85017	0.04002		Human Diseases	Cancer: overview	Choline metabolism in cancer	map05231	0.090909090909091	1/11	11/4590	0.02608
3A,6B,7A,12A-Tetrahydroxy-5B-Cholanoic Acid	2.76746	0.007599		Metabolism	Energy metabolism	Oxidative phosphorylation	map00190	0.083333333333333	1/11	12/4590	0.02842
Glu-Glu	2.53856	0.0409		Organismal Systems	Nervous system	Retrograde endocannabinoid signaling	map04723	0.052631578947368	1/11	19/4590	0.04465
Medica 16	2.44826	0.01739
Tetradecanedioic Acid	2.43454	0.01887
N-Acetylmannosamine	2.37731	0.04245
Glucoalyssin	2.2269	0.03258
Nocloprost	2.16321	0.04591
Trenbolone Acetate	2.16013	0.002233
Cucurbitacin Iib	2.09517	0.04784
Sorbitan Palmitate	2.06701	0.008632
5Beta-Androstan-3Alpha-Ol-17-One Sulfate	2.04881	0.006165
Nonadecylresorcinol Glucuronide	2.03319	0.02324
Pc(44:12)	2.02549	0.03213
Equol 4'-Sulfate	2.02361	0.02934
Dg(Pgf2Alpha/2:0/0:0)	1.9769	0.03059
Delphinidin 3-O-(6''-O-Malonyl)-Beta-Glucoside	1.97144	0.01562
2-Hydroxypalmitic Acid	1.85957	0.01608
3,5-Digalloylepicatechin	1.84409	0.02651
Doxepin N-Oxide Glucuronide	1.79557	0.03108
Pe(37:5)	1.78864	0.02713
Pc(33:1)	1.78143	0.0329
Dhesn	1.74463	0.03664
2,3-Dinor Prostaglandin E1	1.70529	0.04591
Tamsulosin	1.68462	0.02464
14-Methylpentadecanoic Acid	1.52502	0.005374
22-Hydroxydocosanoic Acid	1.51517	0.03671
5'-Cmp	1.49971	0.008448
Gondoic Acid	1.44332	0.02184
Netivudine	1.44262	0.03843
Adenosine 2'-Phosphate	1.37655	0.03182
2-Phosphonopropionic Acid	1.32516	0.007151
Elaidic Acid	1.30173	0.002842
Eicosa-11,14,17-Trienoic Acid	1.26895	0.005294
3-Oxo-2-(2-Entenyl)Cyclopentaneoctanoic Acid	1.25817	0.03059
Stearoyllactic Acid	1.24377	0.04526
Pi(18:1E/20-Hete)	1.1994	0.0318
Plastoquinone 8	1.19666	0.01721
Behenic Acid	1.15701	0.04585
Pe(P-18:0/22:4(7Z,10Z,13Z,16Z))	1.12815	0.031
(23S,24S)-17,23-Epoxy-24,29-Dihydroxy-27-Norlanost-8-Ene-3,15-Dione	1.12355	0.03636
11'-Carboxy-Gamma-Chromanol	1.10267	0.004389
Arginyl-Glycyl-Aspartic Acid	1.06976	0.003414
Phosphate	1.04595	0.007734
8-Dotriacontenoic Acid	1.01973	0.03648
Vaccenic Acid	1.01641	0.04228
Arachidic Acid	1.01634	0.03388

## Sheet: Table S4
Metabolite	VIP	P_value			First Category	Second Category	Pathway Description	Pathway_ID	Enrich Factor	Ratio_in_study	Ratio_in_pop	P_value
Pe-Nme(11D5/11M5)	3.35319	0.03535			Metabolism	Global and overview maps	Nucleotide metabolism	map01232	0.068965517241379	4/12	58/4590	1.054e-05
N-Arachidonylethanolamine	3.23887	0.01205			Metabolism	Nucleotide metabolism	Pyrimidine metabolism	map00240	0.045454545454545	3/12	66/4590	0.0005695
Pc(Dime(11,3)/20:3(8Z,11Z,14Z)-2Oh(5,6))	2.63352	0.04473			Environmental Information Processing	Membrane transport	ABC transporters	map02010	0.021739130434783	3/12	138/4590	0.004793
17-Hdohe	2.29581	0.04784			Metabolism	Lipid metabolism	Glycerophospholipid metabolism	map00564	0.035714285714286	2/12	56/4590	0.008922
Pc(Pgf1Alpha/P-16:0)	2.26179	0.02401			Metabolism	Lipid metabolism	Arachidonic acid metabolism	map00590	0.025316455696203	2/12	79/4590	0.01726
15-Hydroxyicosanoic Acid	2.20238	0.009434			Human Diseases	Cancer: overview	Choline metabolism in cancer	map05231	0.090909090909091	1/12	11/4590	0.02842
N-Isovaleroylglycine	2.1526	0.01698			Organismal Systems	Nervous system	Retrograde endocannabinoid signaling	map04723	0.052631578947368	1/12	19/4590	0.04861
11-((2-Dimethylaminoethyl)Oxymethyl)Erythromycin A 9-Methoxime	1.89076	0.03222
12-Hete	1.54455	0.02959
Cytosine	1.53006	0.0143
(1R,3S)-3-(6-Aminopurin-9-Yl)Cyclopentan-1-Ol	1.47201	0.01726
Cefprozil	1.35472	0.00582
Delta-Valerobetaine	1.21032	0.0109
Inosine	1.20403	0.03462
Chenodeoxycholylaspartic Acid	1.10385	0.02278
Precyasterone	1.05221	0.0109
Propoxyphene	2.76646	0.04933
Oxisuran	2.54986	0.001264
Fahfa(18:0/18:0)	2.31344	0.003055
Pomiferin	2.11662	0.03671
Dgdg(O-28:3/2:0)	2.09081	0.006069
Deoxyuridine	2.05631	0.01217
Nystatin A1	2.05199	0.01275
Pi(6 Keto-Pgf1Alpha/16:0)	1.99773	0.04834
N-Oleoyl-L-Serine	1.91339	0.03388
11'-Carboxy-Gamma-Chromanol	1.7243	0.02107
7-Benzylidenenaltrexone	1.69735	0.009434
Cephalosporin C	1.68714	0.001712
S-Adenosyl-L-Homocysteine	1.6561	0.02107
26-Methyl Nigranoate	1.61393	0.02981
Pc(17:1/18:2)	1.59491	0.01275
Prednisone Acetate	1.59454	0.01396
Mgdg(O-18:0/11:0)	1.58278	0.02548
Fahfa(18:0/6:0)	1.57925	0.03535
(S)-2-Acetamido-3-(4-Chlorophenyl)Propanoic Acid	1.53862	0.03406
Fahfa(18:2/18:0)	1.46887	0.01795
Pc(38:8)	1.4414	0.0121
N2-Succinyl-L-Glutamic Acid 5-Semialdehyde	1.43493	0.04015
5-(4-Sulfophenyl)Undecane	1.41	0.003394
(S)-A-Amino-2,5-Dihydro-5-Oxo-4-Isoxazolepropanoic Acid N2-Glucoside	1.39584	0.004435
2-Isopropylmalic Acid	1.32901	0.04343
Rollidecin D	1.31285	0.01848
Gpcho(20:3/20:3)	1.30836	0.04914
Norethindrone Acetate	1.30764	0.008475
Cyanidin 3,5-O-Diglucoside	1.2006	0.03971
Azaspiracid	1.15254	0.04784
Methyl 7-Hydroxy-4-Oxo-8-Propylthiochromene-2-Carboxylate	1.14156	0.02799
Uridine	1.09005	0.007734
Kinetin Riboside	1.07398	0.001712
2-Phenylethyl Beta-D-Glucopyranoside	1.05474	0.0223
Cucurbic Acid	1.02526	0.01721
D-4'-Phosphopantothenate	1.02362	0.04015
(+/-)9-Hode	1.01831	0.03059
Albocycline	2.73669	0.04201
Ps(6 Keto-Pgf1Alpha/15:0)	2.39822	0.04526
Cocamidopropyl Betaine	2.28304	0.01351
Methyl 16-Hydroxyhexadecanoate	2.26656	0.01041
Tetrahydrogambogic Acid	1.92776	0.03388
9,10-Dihydroxy-3,6,6-Trimethyl-12-Oxatetracyclo[8.3.0.01,3.04,8]Tridecan-13-One	1.92702	0.01539
D-(-)-Ribose	1.60412	0.04885
12-Hydroxyheptadecanoic Acid	1.55695	0.01086
Lnape(20:4/N-14:0)	1.51454	0.03462
Penitrem A	1.43946	0.03925
Pc(Pgj2/P-16:0)	1.38138	0.01808
Pe-Cer(16:0_2O/20:1)	1.23342	0.03925

## Sheet: Table S5
Metabolite	VIP	P_value			First Category	Second Category	Pathway Description	Pathway_ID	Enrich Factor	Ratio_in_study	Ratio_in_pop	P_value
Astragaloside I	3.52046	0.02508			Cellular Processes	Transport and catabolism	Efferocytosis	map04148	0.095238095238095	2/11	21/4590	0.00107
Tyr Ala Tyr	2.80906	0.02683			Human Diseases	Immune disease	Systemic lupus erythematosus	map05322	0.33333333333333	1/11	3/4590	0.007174
Pe(P-16:0/0:0)	2.45172	0.01673			Metabolism	Lipid metabolism	Glycerophospholipid metabolism	map00564	0.035714285714286	2/11	56/4590	0.007494
Sagopilone	2.23119	0.02356			Human Diseases	Immune disease	Asthma	map05310	0.2	1/11	5/4590	0.01193
N-Methyl-L-Proline	2.13096	0.02205			Human Diseases	Infectious disease: parasitic	Leishmaniasis	map05140	0.16666666666667	1/11	6/4590	0.0143
2,4-Diamino-6-Nitrotoluene	2.06854	0.04885			Cellular Processes	Cell growth and death	Necroptosis	map04217	0.1	1/11	10/4590	0.02373
7-O-Demethyl Rapamycin	1.97922	0.01014			Genetic Information Processing	Folding, sorting and degradation	Sulfur relay system	map04122	0.090909090909091	1/11	11/4590	0.02608
Myristoleic Acid	1.84857	0.04242			Human Diseases	Infectious disease: parasitic	Amoebiasis	map05146	0.076923076923077	1/11	13/4590	0.03075
Cyanidin 3-O-(6''-Malonyl-Arabinoside)	1.62883	0.03925			Environmental Information Processing	Signal transduction	Sphingolipid signaling pathway	map04071	0.066666666666667	1/11	15/4590	0.0354
Pe-Nme(9D3/13M5)	1.53515	0.04914
1-Palmitoyl Lysophosphatidic Acid	1.53211	0.02866
2-(2-Chlorophenyl)-N-(2-Pyrrolidin-1-Ylpyrimidin-5-Yl)Acetamide	1.32679	0.04933
Cysteineglutathione Disulfide	1.27867	0.02387
Gpser(22:6/20:3)	1.11572	0.031
Pc(Dime(9,3)/Monome(11,5))	1.10407	0.03664
Gpcho(22:6/20:4)	3.02822	0.0125
Ps(40:5)	2.84839	0.003851
Procyanidin	2.66741	0.03082
Pe(Dime(13,5)/20:4(5Z,7E,11Z,14Z)-Oh(9))	2.19834	0.03871
Kaempferol 3-Rhamnoside 7-Galacturonide	2.15633	0.02184
Pro-Leu	2.11126	0.02278
3-Sialyl-N-Acetyllactosamine	2.03563	0.01014
Sm(D18:1/18:0)	2.03021	0.007559
Suberylglycine	1.96911	0.007749
Pe(16:1/22:6)	1.86628	0.03059
Gdp-4-Dehydro-6-Deoxy-D-Mannose	1.79644	0.02651
N-[(3S)-2-Oxotetrahydrofuran-3-Yl]Butanamide	1.74447	0.01456
Pv9	1.72169	0.02387
Gpins(18:1/20:4)	1.69437	0.02208
Pc(Pgf1Alpha/16:0)	1.68211	0.009215
Pc(Pgf2Alpha/18:0)	1.65573	0.01717
Arg-Ser-His	1.58555	0.04591
Procyclidine	1.57017	0.04784
Platelet-Activating Factor	1.56223	0.04076
Pe(16:2/20:2)	1.52473	0.01936
6-Hydroxymellein	1.47338	0.005239
2-Octaprenyl-3-Methyl-6-Methoxy-1,4-Benzoquinol	1.41728	0.03406
Gpcho(22:6/20:5)	1.36272	0.04885
Indole	1.36143	0.04201
Pg(36:4)	1.35966	0.003971
Lauric Isopropanolamide	1.34647	0.007674
S-Adenosylmethionine	1.32179	0.0405
A-Pyrrolidinohexanophenone	1.30474	0.04784
Taurodeoxycholic Acid	1.28561	0.01608
Alpha-Pyrrolidinopropiophenone	1.28058	0.04914
Deoxyadenosine	1.22685	0.02866
Monic Acid	1.17212	0.0318
4-Butylmorpholine	1.12381	0.01838
N-Stearoyl Arginine	1.11407	0.01739
Ulipristal Acetate	1.10939	0.03843
Carnosine	1.06527	0.03535
2-(2-Thienyl)Chromone	1.05794	0.006069
Dibutyl Sebacate	1.0072	0.02339
Pe(16:0/16:1)	2.33672	0.00582
Pe-Nme(11M3/11M3)	1.71691	0.02548
Pc(16:0/16:1)	1.52479	0.04636
Capsaicin	1.474	0.04228
(4Ar,10Br)-Rel-4-Propyl-2,3,4,4A,5,10B-Hexahydrochromeno[4,3-B][1,4]Oxazin-9-Ol	1.38442	0.0329
Stachartin A	1.37852	0.01967
(N-Acetylneuraminosyl(A2-6)Lactosamine)	1.18311	0.02339
Bilirubin	1.17392	0.03648

## Sheet: Figure S1
		Figure S1 permutation tests (n=300) of the built OPLS-DA model: A) OPLS-DA model built using metabolites in feces, the blue regression line of the Q2-points intersected the vertical axis at -0.119;
								B)OPLS-DA model built using metabolites in colon, the blue regression line of the Q2-points intersected the vertical axis at -0.0364;
								C)OPLS-DA model built using metabolites in liver, the blue regression line of the Q2-points intersected the vertical axis at -0.0851;
								D)OPLS-DA model built using metabolites in prefrontal cortex, the blue regression line of the Q2-points intersected the vertical axis at -0.226.
